# Supplementary material for: Design and Synthesis of Sulfonium and Selenonium Derivatives Bearing 3′,5′-O-Benzylidene Acetal Side Chain Structure as Potent α-Glucosidase Inhibitors
Source: Molecules. 2025 Jul 4;30(13):2856. doi: 10.3390/molecules30132856 (PMC12250965; doi:10.3390/molecules30132856)
Supplement: Supplementary file 1 [file molecules-30-02856-s001.zip]

Archive with 1 entries (1 files):
- molecules-3661752-supplementary.pdf
